# Supplementary material for: Natural computation meta-heuristics for the in silico optimization of microbial strains
Source: BMC Bioinformatics. 2008 Nov 27;9:499. doi: 10.1186/1471-2105-9-499 (PMC2612012; doi:10.1186/1471-2105-9-499)
Supplement: Additional file 1 — The complete results of the SEA and SA for the four case studies. For each case study the details on the organism, the target product and the conditions are given in the header. In each table, the algorithm (SA or SEA) and the maximum number of allowed knockouts k (VS stands for variable size) are given. For each configuration the mean, the confidence interval and the best value of the objective function (BPCY) obtained over the 30 runs are provided. Furthermore, the number of runs where the best solution was reached is also shown. [file 1471-2105-9-499-S1.xls]

## Sheet: BPCY
S. Cerevisiae - Succinate, aerobic
Algorithm	Knockouts	Mean	Conf. Int.	Best	Number runs best found		Algorithm	Knockouts	Mean	Conf. Int.	Best	Number runs best found
SEA	2	0.00694309	±0.00000	0.00694309	30 (100%)		SA	2	0.00694309	±0.00000	0.00694309	30 (100%)
SEA	4	0.0268734	±0.00250	0.0443155	2 (7%)		SA	4	0.0272635	±0.00276	0.0443155	3 (10%)
SEA	6	0.0343341	±0.00235	0.0515973	1 (3%)		SA	6	0.0333287	±0.00286	0.0515973	1 (3%)
SEA	8	0.0375326	±0.00228	0.0515977	2 (7%)		SA	8	0.0398903	±0.00260	0.0515977	7 (23%)
SEA	10	0.038124	±0.00193	0.0515977	3 (10%)		SA	10	0.0401236	±0.00255	0.0515977	7 (23%)
SEA	12	0.0399415	±0.00244	0.0515977	2 (7%)		SA	12	0.0443324	±0.00278	0.0515977	7 (23%)
SEA	20	0.044976	±0.00252	0.0515981	12 (40%)		SA	20	0.0464081	±0.00221	0.0515977	15 (50%)
SEA	VS	0.041218	±0.00231	0.0524176	1 (3%)		SA	VS	0.0448214	±0.00251	0.0539766	1 (3%)
E. coli - Lactate, aerobic
Algorithm	Knockouts	Mean	Conf. Int.	Best	Number runs best found		Algorithm	Knockouts	Mean	Conf. Int.	Best	Number runs best found
SEA	2	0	±0.00000	0	30 (100%)		SA	2	0	±0.00000	0	30 (100%)
SEA	4	0	±0.00000	0	30 (100%)		SA	4	0	±0.00000	0	30 (100%)
SEA	6	0.0169782	±0.02312	0.254673	2 (7%)		SA	6	0	±0.00000	0	30 (100%)
SEA	8	0.0169782	±0.02312	0.254673	2 (7%)		SA	8	0.0169789	±0.02312	0.254684	2 (7%)
SEA	10	0.0656971	±0.04397	0.34843	1 (3%)		SA	10	0.0371697	±0.03481	0.347859	1 (3%)
SEA	12	0.0965493	±0.04656	0.347859	1 (3%)		SA	12	0.0487165	±0.04022	0.34843	2 (7%)
SEA	20	0.238168	±0.04589	0.34843	2 (7%)		SA	20	0.229798	±0.04846	0.34843	9 (30%)
SEA	VS	0.209487	±0.05189	0.34843	3(10%)		SA	VS	0.270165	±0.04635	0.3985	1 (3%)
E. coli - Lactate, anaerobic
Algorithm	Knockouts	Mean	Conf. Int.	Best	Number runs best found		Algorithm	Knockouts	Mean	Conf. Int.	Best	Number runs best found
SEA	2	0.25465	±0.00000	0.25465	30 (100%)		SA	2	0.25465	±0.00000	0.25465	30 (100%)
SEA	4	0.25527	±0.00000	0.25527	30 (100%)		SA	4	0.25527	±0.00000	0.25527	30 (100%)
SEA	6	0.25527	±0.00000	0.25527	30 (100%)		SA	6	0.25527	±0.00000	0.25527	30 (100%)
SEA	VS	0.25527	±0.00000	0.25527	30 (100%)		SA	VS	0.25527	±0.00000	0.25527	30 (100%)
E. coli - Succinate, aerobic
Algorithm	Knockouts	Mean	Conf. Int.	Best	Number runs best found		Algorithm	Knockouts	Mean	Conf. Int.	Best	Number runs best found
SEA	2	0.04580	±0.01029	0.07522	13 (43%)		SA	2	0.04745	±0.01039	0.07522	15 (50%)
SEA	4	0.11715	±0.02751	0.33659	2 (7%)		SA	4	0.10964	±0.02412	0.34397	2 (7%)
SEA	6	0.24579	±0.03963	0.35731	3 (10%)		SA	6	0.31839	±0.02793	0.35731	4 (13%)
SEA	8	0.29630	±0.03469	0.35772	7 (23%)		SA	8	0.34010	±0.01981	0.35760	11 (37%)
SEA	10	0.32178	±0.02645	0.35778	5 (17%)		SA	10	0.35658	±0.00079	0.35778	8 (27%)
SEA	12	0.34957	±0.01325	0.35781	12 (40%)		SA	12	0.35725	±0.00052	0.35781	9 (30%)
SEA	20	0.35753	±0.00041	0.35781	16 (53%)		SA	20	0.35773	±0.00003	0.35781	10 (33%)
SEA	VS	0.35067	±0.01330	0.35785	2 (7%)		SA	VS	0.35773	±0.00003	0.35785	2 (7%)
