# Supplementary material for: Natural computation meta-heuristics for the in silico optimization of microbial strains
Source: BMC Bioinformatics. 2008 Nov 27;9:499. doi: 10.1186/1471-2105-9-499 (PMC2612012; doi:10.1186/1471-2105-9-499)
Supplement: Additional file 2 — The list of the best solutions found by each algorithm and configuration. For each case study, algorithm (SA/SEA) and configuration (value of k) the fitness of the best solution and the corresponding list of knockouts is given. Alternative optimum solutions are provided when applicable. [file 1471-2105-9-499-S2.xls]

## Sheet: Ec Succ
K	Best Fit	Solution
2	0.07522	FUM, SUCFUMt
4	0.34397	GHMT2,THD2,SUCD4,GND
6	0.35731	FUM,MTHFC,THD2,GND,PFL,SUCFUMt
8	0.35772	MALS,FUM,GLYCL,GHMT2,THD2,GND,PFL,SUCFUMt
10	0.35778	(sol1) GNK,MALS,ORNDC,FUM,GLYCL,GHMT2,THD2,G6PDH2r,PFL,SUCFUMt (sol2) MALS,ORNDC,FUM,GLYCL,GHMT2,THD2,GND,PFL,SUCFUMt
12	0.35781	(sol1 – EA) MALS,ORNDC,FUM,GLYCL,GHMT2,ADNK1,ADPT,THD2,GND,PFL,SUCFUMt (sol2 – SA) MALS,ORNDC,FUM,GLYCL,GHMT2,ADPT,PUNP1,THD2,GND,PFL,SUCFUMt
20	0.35781	MALS,ORNDC,FUM,GLYCL,GHMT2,ADPT,PUNP1,THD2,GND,PFL,SUCFUMt
VS	0.35785	(sol1 – EA) MALS,ORNDC,FUM,GLYCL,GHMT2,ADPT,DCYTD,DUTPDP,URIDK2r,NTD8,PUNP1,THD2,GND,PFL,SUCFUMt (sol2 – EA) MALS,ORNDC,FUM,GLYCL,GHMT2,ADNK1,ADPT,DCYTD,DUTPDP,URIDK2r,PUNP4,THD2,GND,PFL,SUCFUMt (sol3 – SA) MALS,ORNDC,FUM,GLYCL,GHMT2,ADNK1,ADPT,DCYTD,DUTPDP,NDPK6,RNDR4,PUNP4,THD2,GND,PFL,SUCFUMt (sol4 – SA) MALS,ORNDC,FUM,GLYCL,GHMT2,ADPT,DCYTD,DUTPDP,NDPK6,RNDR4,NTD8,PUNP1,THD2,GND,PFL,SUCFUMt

## Sheet: Ec Lac aer
K	Best Fit	Solution
2	0	-
4	0	-
6	0.254673	(sol1 – EA) CYTBD,CYTBO3,ACKr,ADHEr (sol2 – EA) CYTBD,CYTBO3,ADHEr,PTAr
8	0.254684	(sol1 – SA) PYAM5PO,CYTBD,CYTBO3,NADH8,ADHEr
10	0.34843	(sol1 – EA) ALCD19,PPAKr,PGI,PGK,LDH_D2,TKT1,GLUABUTt7,LDH_D,SERt4
12	0.34843	(sol1 – SA) PTA2,NACODA,AST,SERD_L,PGI,PGK,LDH_D2,TKT1,GLUABUTt7,LDH_D (sol2 – SA) PPCSCT,GAPD,PGI,NTD7,LDH_D2,TKT1,LDH_D
20	0.34843	(sol1 – EA) GLYCTO2,PPCSCT,ETHAAL,MDH2,GAPD,PGI,NTD7,LDH_D2,TKT1,LDH_D (sol2 – EA) DAAD,MMM2,ASPO3,GAPD,PGI,RNDR1,NTD7,LDH_D2,TKT1,LDH_D (sol1 – SA) ALCD19,PPAKr,AACPS5,PGI,PGK,NTD7,LDH_D2,TKT1,LDH_D (sol2 – SA) PPAKr,FRD2,NMNDA,NAMNPP,PGI,PGK,NTD7,LDH_D2,TKT1,LDH_D (sol3 – SA) DAAD,ALCD19,PGI,PGK,GLYCK,LDH_D2,TKT1,LDH_D,ASNabc (sol4 – SA) MMCD,GAPD,PGI,NTD7,LDH_D2,TKT1,LDH_D (sol5 – SA) ALCD19,A…
VS	0.3985	(sol1 – SA) ALCD19,DRPA,GLYCDx,F6PA,TPI,LDH_D2,EDA,TKT2,LDH_D

## Sheet: Ec Lac anaer
K	Best Fit	Solution
2	0.25465	(sol1) NADH8,ADHEr (sol2) FRD3,ADHEr
4	0.25527	(sol1) FRD3,GART,ADHEr (sol2) NADH8,GART,ADHEr
6	0.25527	(sol1) FRD3,GART,ADHEr (sol2) NADH8,GART,ADHEr (sol3) NADDP,NADH8,GART,ADHEr (sol4) ME1,FRD3,GART,ADHEr (sol5) FRD3,PDXPP,GART,ADHEr
VS	0.25527	(sol1 – EA) FRD3,GART,ADHEr (sol2 – EA) NADH8,GART,ADHEr (sol3 – SA) DKMPPD,FRD3,GART,ADHEr (sol4 – SA) GLYCTO3,AST,FRD3,GART,ADHEr (sol5 – SA) FRD3,DGK1,GART,ADHEr (sol6 – SA) FRD3,XPPT,GART,ADHEr (sol7 – SA) CITL,FRD3,GART,ADHEr (sol8 – SA) PPCSCT,ME2,AACPS3,TRPAS1,NADH8,GART,ADHEr (sol9 – SA) GLYCTO4,NADH8,GART,ADHEr (sol10 – SA) DAAD,NADDP,NADH8,GART,ADHEr (sol11 – SA) PTA2,NADH8,GART,ADHEr (…

## Sheet: Sc Succ
K	Best Fit	Solution
2	0.00694309	(sol1) SDH3_1,THR1 (sol2) SDH3_2,THR1
4	0.0443155	(sol1) TKL2_2,PDC6,SDH3_2,CTP1_1 (sol2) SDH3_1,TKL2_2,PDC6,CTP1_1
6	0.0515973	(sol1) PGI1_1,PGI1_2,SDH3_1,PDC6,CTP1_1 (sol2) PGI1_1,PGI1_2,PDC6,SDH3_2,CTP1_1
8	0.0515973	(sol1) PGI1_1,PGI1_2,SDH3_1,PDC6,YNK1_3,CAR1,DIC1_3,CTP1_1 (sol2) PGI1_1,PGI1_2,OSM1,PDC6,SDH3_2,SHM1,CTP1_1 (sol3) PGI1_1,PGI1_2,PDC6,SDH3_2,U15_,AAH1_2,CTP1_1 (sol4) PGI1_1,PGI1_2,PDC6,SDH3_2,SHM1,GUT1,GUT2,CTP1_1 (sol5) PGI1_1,PGI1_2,SDH3_1,MDH1,GLC3,PDC6,CTA1,CTP1_1 (sol6) PGI1_1,PGI1_2,MDH1,PGM1_1,PDC6,SDH3_2,CTP1_1,TAT1_4 (sol7) PGI1_1,PGI1_2,PDC6,SDH3_2,U15_,PNP1_3,CTP1_1 (sol8) PGI1_1,PGI…
10	0.0515973	(sol1 – EA) PGI1_1,PGI1_2,MDH3,PDC6,SDH3_2,PNP1_2,CTP1_1,BPH1 (sol2 – EA) PGI1_1,PGI1_2,GLC3,PDC6,SDH3_2,U37_,GCV1_2,CTP1_1,TAT1_4 (sol3 – EA) PGI1_1,PGI1_2,PDC6,SDH3_2,U20_,U31_,RNR1_2,YER053C,CTP1_1 (sol4) PGI1_1,PGI1_2,PDC6,SDH3_2,YNK1_5,CTP1_1,AGP3_2,U206_ (sol5) PGI1_1,PGI1_2,SDH3_1,MAE1,PDC6,CDD1_1,U40_,ADE3_1,CTP1_1,AGP3_3 (sol6) PGI1_1,PGI1_2,PGM1_1,PDC6,SDH3_2,URA1,GDH2,HOM6_2,CTP1_1 (so…
12	0.0515973	(sol1 – EA) PGI1_1,PGI1_2,SDH3_1,GLC3,PDC6,AAH1_3,GSH1,CTP1_1,U134_,GAP1_6 (sol2 – EA) PGI1_1,PGI1_2,SDH3_1,PDC6,URK1_3,YLR231C_1,YER053C,DIC1_2,CTP1_1,TAT1_3 (sol3 – SA) PGI1_1,PGI1_2,PDC6,SDH3_2,PNP1_4,URH1_1,AAH1_3,RNR1_4,ADE3_2,U103_,CTP1_1,AGP3_2 (sol4 – SA) PGI1_1,PGI1_2,PDC6,SDH3_2,U20_,U30_,SHM1,CTP1_1,AGP3_2,GAP1_12 (sol5 – SA) PGI1_1,PGI1_2,PDC6,SDH3_2,FUR1,CDD1_1,YNK1_7,U34_,SHM2,CTP1_…
20	0.0515973	(sol1 – EA) PGI1_1,PGI1_2,PGM1_1,PDC6,SDH3_2,URH1_1,YNK1_7,U24_,U30_,U41_,CTA1,YLR231C_1,CTP1_1,AGP3_2,GAP1_21 (sol2 – EA) PGI1_1,PGI1_2,FBP1,PDC6,ADH3,SDH3_2,APT1,YNK1_4,YNK1_5,U31_,CAR1,U52_,GUT1,CTP1_1,U201_,BPH1,DUR3,U213_ (sol3 – EA) PGI1_1,PGI1_2,SDH3_1,GLC3,PDC6,ERG12_2,PNP1_1,AAH1_2,PNP1_4,HPT1_1,U22_,U37_,U103_,CTP1_1,GAP1_2 (sol4 – EA) PGI1_1,PGI1_2,SDH3_1,ATH1,PDC6,GUK1_1,U17_,URA7_1,A…
VS	0.0539766	IDH1,FUM1_2,DAL7,ZWF1,U3_,GLT1,HOM6_1,LYS2_2,TYR1,ALD6,PRO2_1,ADE3_1,YER053C,DIC1_1,DIC1_3,U134_,U207_
