# Supplementary material for: Natural computation meta-heuristics for the in silico optimization of microbial strains
Source: BMC Bioinformatics. 2008 Nov 27;9:499. doi: 10.1186/1471-2105-9-499 (PMC2612012; doi:10.1186/1471-2105-9-499)
Supplement: Additional file 3 — The complete results of the gene frequencies analysis. For each case study, algorithm (SA/SEA) and configuration (value of k) the frequency of the presence of each particular gene knockout within the set of near-optimal is given. The set of solutions used in this case is built from the set with the best solutions from each run, keeping the ones that are within 1% of the best overall solution (over the 30 runs). A global frequency for all values of k is calculated. [file 1471-2105-9-499-S3.xls]

## Sheet: Sc_ succ
S. Cerevisiae - Succinate, aerobic
EA								SA
Gene	K=2	K=6	K=10	K=20	VS	Global		Gene	K=2	K=6	K=10	K=20	VS	Global
CTP1_1	0	1	0.8	0.833333	0.875	0.6		CTP1_1	0	1	0.875	0.863636	0.857143	0.564103
PDC6	0	1	0.8	0.777778	0.875	0.553846		PDC6	0	1	0.875	0.772727	0.642857	0.538462
SDH3_2	0.6	0.25	0.8	0.611111	0.625	0.461538		SDH3_2	0.533333	0.5	0.5	0.636364	0.571429	0.487179
SDH3_1	0.4	0.75	0.2	0.444444	0.375	0.446154		PGI1_1	0	0.5	0.875	0.681818	0.642857	0.474359
PGI1_1	0	0.25	0.6	0.722222	0.5	0.415385		PGI1_2	0	0.5	0.875	0.681818	0.642857	0.423077
PGI1_2	0	0.25	0.6	0.722222	0.5	0.323077		SDH3_1	0.466667	0.5	0.5	0.318182	0.285714	0.423077
THR1	1	0	0.2	0.222222	0.125	0.323077		THR1	1	0	0.125	0.227273	0.142857	0.397436
TKL2_2	0	0.75	0.2	0.0555556	0.25	0.153846		FUM1_2	0	0	0.125	0.318182	0.285714	0.153846
YJR078W	0	0.25	0.2	0.166667	0.5	0.138462		U207_	0	0	0.125	0.227273	0.357143	0.141026
U134_	0	0	0.2	0.333333	0.375	0.107692		MIR1	0	0	0.125	0.181818	0.357143	0.128205
YLR231C_1	0	0.5	0	0.111111	0.125	0.107692		U41_	0	0	0.25	0.181818	0.214286	0.128205
MDH3	0	0	0.2	0.111111	0.375	0.107692		U133_	0	0	0.125	0.227273	0.285714	0.115385
U31_	0	0	0.2	0.222222	0.25	0.0923077		U134_	0	0	0.125	0.181818	0.285714	0.115385
BPH1	0	0	0.4	0.111111	0.125	0.0923077		YJR078W	0	0.25	0	0.0454545	0.285714	0.115385
OAC1	0	0	0.4	0.111111	0.125	0.0923077		PGM1_1	0	0.25	0.125	0.0454545	0.142857	0.102564
GLC3	0	0	0.2	0.0555556	0.375	0.0923077		TKL2_2	0	0.5	0	0	0	0.102564
U41_	0	0	0.2	0.277778	0.125	0.0769231		SER3	0	0	0.125	0.227273	0.142857	0.0897436
PNP1_2	0	0	0.2	0.111111	0.25	0.0769231		ADH3	0	0	0.125	0	0.357143	0.0897436
MIR1	0	0	0.2	0.222222	0.125	0.0769231		MDH3	0	0	0.125	0.136364	0.214286	0.0897436
SER3	0	0	0.2	0.222222	0.125	0.0769231		MDH1	0	0	0	0.318182	0.142857	0.0769231
U133_	0	0	0.2	0.222222	0.125	0.0769231		HPT1_1	0	0	0	0.0909091	0.357143	0.0769231
AAH1_1	0	0.25	0	0.111111	0.125	0.0769231		GAP1_8	0	0	0	0.227273	0.214286	0.0769231
U207_	0	0	0	0.111111	0.375	0.0769231		ERG12_2	0	0	0.25	0.0454545	0.142857	0.0769231
U20_	0	0	0.2	0.111111	0.125	0.0769231		AGP3_2	0	0	0.125	0.0909091	0.214286	0.0769231
YAT1	0	0	0.2	0.111111	0.125	0.0769231		URA1	0	0	0.125	0.0909091	0.214286	0.0769231
APT1	0	0	0	0.0555556	0.375	0.0769231		YER053C	0	0	0	0.136364	0.285714	0.0769231
GAL7_1	0	0	0	0.0555556	0.375	0.0615385		GLT1	0	0	0.125	0	0.285714	0.0769231
GAP1_8	0	0	0	0.166667	0.25	0.0615385		AGP3_3	0	0	0.125	0.136364	0.142857	0.0641026
GCV1_2	0	0	0.2	0.0555556	0.125	0.0615385		FUR1	0	0	0	0.0454545	0.357143	0.0641026
YER053C	0	0	0.2	0.0555556	0.125	0.0615385		U201_	0	0	0.125	0.0454545	0.214286	0.0641026
GAP1_6	0	0.25	0	0	0.125	0.0615385		AMD1_2	0	0	0	0.0909091	0.285714	0.0641026
GUT2	0	0	0	0	0.375	0.0615385		U67_	0	0	0	0.0909091	0.285714	0.0641026
CTA1	0	0	0	0.111111	0.25	0.0615385		GAP1_6	0	0.25	0	0.0454545	0.0714286	0.0641026
MDH1	0	0	0	0.222222	0.125	0.0615385		YLR231C_1	0	0.25	0	0.0454545	0.0714286	0.0641026
PNP1_5	0	0	0	0.222222	0.125	0.0615385		TAT1_4	0	0	0.125	0.0909091	0.142857	0.0641026
ADE3_2	0	0	0.2	0.111111	0	0.0615385		ADE3_1	0	0	0.125	0.136364	0.0714286	0.0641026
AMD1_1	0	0	0	0.0555556	0.25	0.0615385		YAT1	0	0	0.125	0.136364	0.0714286	0.0641026
GAP1_3	0	0	0	0.0555556	0.25	0.0615385		DIC1_2	0	0	0	0.0454545	0.285714	0.0641026
GLT1	0	0	0	0.0555556	0.25	0.0461538		AMD1_1	0	0	0.125	0.0454545	0.142857	0.0641026
MAL31	0	0	0	0.0555556	0.25	0.0461538		DUR1_1	0	0	0.125	0.0454545	0.142857	0.0641026
OSM1	0	0	0	0.0555556	0.25	0.0461538		ADK1_1	0	0	0	0.0909091	0.214286	0.0641026
PGM1_1	0	0	0	0.0555556	0.25	0.0461538		GAP1_4	0	0	0	0.0909091	0.214286	0.0641026
TAT1_3	0	0	0	0.0555556	0.25	0.0461538		HOM6_1	0	0	0	0.0909091	0.214286	0.0641026
U17_	0	0	0	0.0555556	0.25	0.0461538		IDH1	0	0	0	0.0909091	0.214286	0.0641026
U29_	0	0.25	0	0.0555556	0	0.0461538		CDD1_1	0	0	0.125	0.0909091	0.0714286	0.0641026
DCD1_2	0	0	0	0.166667	0.125	0.0461538		OAC1	0	0	0.125	0.0909091	0.0714286	0.0641026
GUK1_1	0	0	0	0.166667	0.125	0.0461538		U25_	0	0	0.125	0.0909091	0.0714286	0.0512821
PNP1_6	0	0	0	0.166667	0.125	0.0461538		MAL31	0	0	0	0	0.285714	0.0512821
ADH3	0	0	0	0.277778	0	0.0461538		ALD4_2	0	0	0	0.136364	0.142857	0.0512821
TAT1_4	0	0	0.2	0.0555556	0	0.0461538		ATH1	0	0	0	0.136364	0.142857	0.0512821
U37_	0	0	0.2	0.0555556	0	0.0461538		GAP1_21	0	0	0	0.136364	0.142857	0.0512821
ADK1_2	0	0	0	0	0.25	0.0461538		U29_	0	0	0	0.136364	0.142857	0.0512821
DAL7	0	0	0	0	0.25	0.0461538		U37_	0	0	0	0.136364	0.142857	0.0512821
FUR1	0	0	0	0	0.25	0.0461538		RNR1_4	0	0	0	0.0454545	0.214286	0.0512821
GSH1	0	0	0	0	0.25	0.0461538		TAT1_3	0	0	0	0.0454545	0.214286	0.0512821
U84_	0	0	0	0	0.25	0.0461538		FBP1	0	0	0	0.181818	0.0714286	0.0512821
YJR105W	0	0	0	0	0.25	0.0461538		U39_	0	0	0	0.181818	0.0714286	0.0512821
YNK1_8	0	0	0	0	0.25	0.0461538		DUR3	0	0	0	0.0909091	0.142857	0.0512821
AGP3_3	0	0	0	0.111111	0.125	0.0461538		GUK1_3	0	0	0	0.0909091	0.142857	0.0512821
DUR3	0	0	0	0.111111	0.125	0.0461538		MHT1	0	0	0	0.0909091	0.142857	0.0512821
FUM1_2	0	0	0	0.111111	0.125	0.0461538		YFL030W	0	0	0	0.0909091	0.142857	0.0512821
MET22	0	0	0	0.111111	0.125	0.0461538		HOM6_2	0	0	0.125	0.0909091	0	0.0512821
RNR1_3	0	0	0	0.111111	0.125	0.0461538		U40_	0	0	0.125	0.0909091	0	0.0512821
RNR3	0	0	0	0.111111	0.125	0.0461538		GAP1_12	0	0	0	0	0.214286	0.0384615
U213_	0	0	0	0.111111	0.125	0.0461538		YHL012W	0	0	0	0	0.214286	0.0384615
U22_	0	0	0	0.111111	0.125	0.0461538		AAH1_3	0	0	0	0.136364	0.0714286	0.0384615
GAP1_21	0	0	0	0.222222	0	0.0307692		FCY1	0	0	0	0.136364	0.0714286	0.0384615
URH1_1	0	0	0	0.222222	0	0.0307692		NDI1	0	0	0	0.136364	0.0714286	0.0384615
YNK1_4	0	0	0	0.222222	0	0.0307692		U30_	0	0	0	0.136364	0.0714286	0.0384615
RNR1_2	0	0	0.2	0	0	0.0307692		URH1_1	0	0	0	0.136364	0.0714286	0.0384615
U21_	0	0	0.2	0	0	0.0307692		EXG2	0	0	0.125	0	0.0714286	0.0384615
ADH4	0	0	0	0.0555556	0.125	0.0307692		GPD1	0	0	0.125	0	0.0714286	0.0384615
ALD6	0	0	0	0.0555556	0.125	0.0307692		ALD4_1	0	0	0	0.0454545	0.142857	0.0384615
DIC1_3	0	0	0	0.0555556	0.125	0.0307692		CAR2	0	0	0	0.0454545	0.142857	0.0384615
ERG12_3	0	0	0	0.0555556	0.125	0.0307692		U103_	0	0	0	0.0454545	0.142857	0.0384615
FBP1	0	0	0	0.0555556	0.125	0.0307692		ADE3_2	0	0	0.125	0.0454545	0	0.0384615
GAP1_12	0	0	0	0.0555556	0.125	0.0307692		GDH2	0	0	0.125	0.0454545	0	0.0384615
GCV1_1	0	0	0	0.0555556	0.125	0.0307692		MAE1	0	0	0.125	0.0454545	0	0.0384615
HPT1_1	0	0	0	0.0555556	0.125	0.0307692		YNK1_5	0	0	0.125	0.0454545	0	0.0384615
IDH1	0	0	0	0.0555556	0.125	0.0307692		FEN2	0	0	0	0.0909091	0.0714286	0.0384615
LYS2_2	0	0	0	0.0555556	0.125	0.0307692		FUM1_1	0	0	0	0.0909091	0.0714286	0.0384615
NDH2	0	0	0	0.0555556	0.125	0.0307692		GAP1_14	0	0	0	0.0909091	0.0714286	0.0384615
PHO11	0	0	0	0.0555556	0.125	0.0307692		GAP1_7	0	0	0	0.0909091	0.0714286	0.0384615
RNR1_4	0	0	0	0.0555556	0.125	0.0307692		MET22	0	0	0	0.0909091	0.0714286	0.0384615
U16_	0	0	0	0.0555556	0.125	0.0307692		MET3	0	0	0	0.0909091	0.0714286	0.0384615
URH1_2	0	0	0	0.0555556	0.125	0.0307692		RNR1_3	0	0	0	0.0909091	0.0714286	0.0384615
URK1_3	0	0	0	0.0555556	0.125	0.0307692		SHM2	0	0	0	0.0909091	0.0714286	0.025641
YFL030W	0	0	0	0.0555556	0.125	0.0307692		U34_	0	0	0	0.0909091	0.0714286	0.025641
AGP3_2	0	0	0	0.166667	0	0.0307692		ALD6	0	0	0	0	0.142857	0.025641
CDD1_1	0	0	0	0.166667	0	0.0307692		DAL7	0	0	0	0	0.142857	0.025641
ERG12_2	0	0	0	0.166667	0	0.0307692		GAP1_2	0	0	0	0	0.142857	0.025641
FEN2	0	0	0	0.166667	0	0.0307692		LYS2_2	0	0	0	0	0.142857	0.025641
PNP1_1	0	0	0	0.166667	0	0.0307692		TAT1_5	0	0	0	0	0.142857	0.025641
PNP1_3	0	0	0	0.166667	0	0.0307692		U155_	0	0	0	0	0.142857	0.025641
U201_	0	0	0	0.166667	0	0.0307692		U16_	0	0	0	0	0.142857	0.025641
YNK1_5	0	0	0	0.166667	0	0.0307692		U3_	0	0	0	0	0.142857	0.025641
ADE3_1	0	0	0	0	0.125	0.0307692		U31_	0	0	0	0	0.142857	0.025641
ALD4_2	0	0	0	0	0.125	0.0307692		ADH4	0	0	0	0.136364	0	0.025641
CDD1_2	0	0	0	0	0.125	0.0307692		GAP1_3	0	0	0	0.136364	0	0.025641
DIC1_1	0	0	0	0	0.125	0.0307692		U20_	0	0	0	0.136364	0	0.025641
ERG12_1	0	0	0	0	0.125	0.0307692		YNK1_4	0	0	0	0.136364	0	0.025641
FCY2_3	0	0	0	0	0.125	0.0307692		YNK1_7	0	0	0	0.136364	0	0.025641
GUK1_3	0	0	0	0	0.125	0.0307692		RBK1_1	0	0	0.125	0	0	0.025641
HOM6_1	0	0	0	0	0.125	0.0307692		U206_	0	0	0.125	0	0	0.025641
HOR2	0	0	0	0	0.125	0.0307692		AAH1_1	0	0	0	0.0454545	0.0714286	0.025641
NDI1	0	0	0	0	0.125	0.0307692		ACH1	0	0	0	0.0454545	0.0714286	0.025641
PCK1	0	0	0	0	0.125	0.0307692		ADK1_2	0	0	0	0.0454545	0.0714286	0.025641
PNP1_8	0	0	0	0	0.125	0.0307692		APT1	0	0	0	0.0454545	0.0714286	0.025641
PNP1_9	0	0	0	0	0.125	0.0307692		CAR1	0	0	0	0.0454545	0.0714286	0.025641
PRO1	0	0	0	0	0.125	0.0153846		GLR1	0	0	0	0.0454545	0.0714286	0.025641
PRO2_1	0	0	0	0	0.125	0.0153846		LCB4_1	0	0	0	0.0454545	0.0714286	0.025641
PRO2_2	0	0	0	0	0.125	0.0153846		OSM1	0	0	0	0.0454545	0.0714286	0.025641
SFC1	0	0	0	0	0.125	0.0153846		PMP1	0	0	0	0.0454545	0.0714286	0.025641
TKL2_1	0	0	0	0	0.125	0.0153846		PNP1_1	0	0	0	0.0454545	0.0714286	0.025641
TYR1	0	0	0	0	0.125	0.0153846		PRO1	0	0	0	0.0454545	0.0714286	0.025641
U15_	0	0	0	0	0.125	0.0153846		PRO2_1	0	0	0	0.0454545	0.0714286	0.025641
U155_	0	0	0	0	0.125	0.0153846		RNR3	0	0	0	0.0454545	0.0714286	0.025641
U3_	0	0	0	0	0.125	0.0153846		TYR1	0	0	0	0.0454545	0.0714286	0.025641
U34_	0	0	0	0	0.125	0.0153846		YJR105W	0	0	0	0.0454545	0.0714286	0.025641
U35_	0	0	0	0	0.125	0.0153846		ERG12_3	0	0	0	0.0909091	0	0.025641
U44_	0	0	0	0	0.125	0.0153846		FCY2_3	0	0	0	0.0909091	0	0.025641
AAH1_2	0	0	0	0.111111	0	0.0153846		GSH1	0	0	0	0.0909091	0	0.025641
ADK1_1	0	0	0	0.111111	0	0.0153846		LYS2_1	0	0	0	0.0909091	0	0.025641
CAR1	0	0	0	0.111111	0	0.0153846		PCK1	0	0	0	0.0909091	0	0.025641
GAP1_14	0	0	0	0.111111	0	0.0153846		PNP1_3	0	0	0	0.0909091	0	0.025641
GUT1	0	0	0	0.111111	0	0.0153846		YNK1_3	0	0	0	0.0909091	0	0.0128205
PNP1_4	0	0	0	0.111111	0	0.0153846		YNK1_8	0	0	0	0.0909091	0	0.0128205
TAT1_5	0	0	0	0.111111	0	0.0153846		ALD2	0	0	0	0	0.0714286	0.0128205
U103_	0	0	0	0.111111	0	0.0153846		CHA1_2	0	0	0	0	0.0714286	0.0128205
U206_	0	0	0	0.111111	0	0.0153846		CTA1	0	0	0	0	0.0714286	0.0128205
U24_	0	0	0	0.111111	0	0.0153846		DIC1_1	0	0	0	0	0.0714286	0.0128205
U30_	0	0	0	0.111111	0	0.0153846		DIC1_3	0	0	0	0	0.0714286	0.0128205
U67_	0	0	0	0.111111	0	0.0153846		GCV1_1	0	0	0	0	0.0714286	0.0128205
URA7_1	0	0	0	0.111111	0	0.0153846		GUK1_1	0	0	0	0	0.0714286	0.0128205
YNK1_3	0	0	0	0.111111	0	0.0153846		GUT2	0	0	0	0	0.0714286	0.0128205
YNK1_7	0	0	0	0.111111	0	0.0153846		NDH2	0	0	0	0	0.0714286	0.0128205
ACH1	0	0	0	0.0555556	0	0.0153846		PHO11	0	0	0	0	0.0714286	0.0128205
AMD1_2	0	0	0	0.0555556	0	0.0153846		PNP1_6	0	0	0	0	0.0714286	0.0128205
ATH1	0	0	0	0.0555556	0	0.0153846		PNP1_7	0	0	0	0	0.0714286	0.0128205
DIC1_2	0	0	0	0.0555556	0	0.0153846		U21_	0	0	0	0	0.0714286	0.0128205
EXG2	0	0	0	0.0555556	0	0.0153846		U213_	0	0	0	0	0.0714286	0.0128205
FCY1	0	0	0	0.0555556	0	0.0153846		U24_	0	0	0	0	0.0714286	0.0128205
FUM1_1	0	0	0	0.0555556	0	0.0153846		U44_	0	0	0	0	0.0714286	0.0128205
GAP1_2	0	0	0	0.0555556	0	0.0153846		U46_	0	0	0	0	0.0714286	0.0128205
GAP1_7	0	0	0	0.0555556	0	0.0153846		U52_	0	0	0	0	0.0714286	0.0128205
GPD1	0	0	0	0.0555556	0	0.0153846		URA7_1	0	0	0	0	0.0714286	0.0128205
GPX2	0	0	0	0.0555556	0	0.0153846		URH1_2	0	0	0	0	0.0714286	0.0128205
HOM6_2	0	0	0	0.0555556	0	0.0153846		URK1_3	0	0	0	0	0.0714286	0.0128205
HPT1_2	0	0	0	0.0555556	0	0.0153846		UTR1_2	0	0	0	0	0.0714286	0.0128205
ICL1	0	0	0	0.0555556	0	0.0153846		YPL275W	0	0	0	0	0.0714286	0.0128205
LYS2_1	0	0	0	0.0555556	0	0.0153846		ZWF1	0	0	0	0	0.0714286	0.0128205
MET3	0	0	0	0.0555556	0	0.0153846		AAH1_2	0	0	0	0.0454545	0	0.0128205
PNP1_7	0	0	0	0.0555556	0	0.0153846		ARO8	0	0	0	0.0454545	0	0.0128205
U52_	0	0	0	0.0555556	0	0.0153846		BPH1	0	0	0	0.0454545	0	0.0128205
XPT1	0	0	0	0.0555556	0	0.0153846		DCD1_2	0	0	0	0.0454545	0	0.0128205
YHL012W	0	0	0	0.0555556	0	0.0153846		ERG12_1	0	0	0	0.0454545	0	0.0128205
								GAL7_1	0	0	0	0.0454545	0	0.0128205
								GCV1_2	0	0	0	0.0454545	0	0.0128205
								GLC3	0	0	0	0.0454545	0	0.0128205
								GUT1	0	0	0	0.0454545	0	0.0128205
								HOR2	0	0	0	0.0454545	0	0.0128205
								ICL1	0	0	0	0.0454545	0	0.0128205
								PFK26	0	0	0	0.0454545	0	0.0128205
								PNP1_2	0	0	0	0.0454545	0	0.0128205
								PNP1_4	0	0	0	0.0454545	0	0.0128205
								PNP1_5	0	0	0	0.0454545	0	0.0128205
								PNP1_8	0	0	0	0.0454545	0	0.0128205
								PNP1_9	0	0	0	0.0454545	0	0.0128205
								PRO2_2	0	0	0	0.0454545	0	0.0128205
								RPE1	0	0	0	0.0454545	0	0.0128205
								TKL2_1	0	0	0	0.0454545	0	0.0128205
								U15_	0	0	0	0.0454545	0	0.0128205
								U22_	0	0	0	0.0454545	0	0.0128205
								U32_	0	0	0	0.0454545	0	0.0128205
								U35_	0	0	0	0.0454545	0	0.0128205
								U42_	0	0	0	0.0454545	0	0.0128205
								U84_	0	0	0	0.0454545	0	0.0128205
								XPT1	0	0	0	0.0454545	0	0.0128205

## Sheet: Ec_ lac_ ae
E. coli - Lactate, aerobic
EA							SA
Gene	K=6	K=10	K=20	VS	Global		Gene	K=10	K=20	VS	Global
LDH_D	0	1	1	1	0.92		LDH_D	1	1	1	1
LDH_D2	0	1	1	1	0.92		LDH_D2	1	1	1	1
GAPD	0	0.5	0.727273	0.6	0.6		GAPD	1	0.272727	0.272727	0.652174
PGI	0	0.5	0.363636	0.5	0.4		PGI	0	0.818182	0.545455	0.652174
PGK	0	0.5	0.272727	0.4	0.32		PGK	0	0.727273	0.636364	0.478261
TKT1	0	0.5	0.181818	0.4	0.28		AACPS5	1	0.0909091	0.181818	0.478261
FBP	0	0.5	0.454545	0.1	0.28		FBA	1	0	0.0909091	0.304348
ADHEr	1	0	0	0	0.24		ALCD19	0	0.454545	0.545455	0.217391
CYTBD	1	0	0	0	0.16		TKT1	0	0.818182	0.181818	0.217391
CYTBO3	1	0	0	0	0.12		FBP	0	0.181818	0.272727	0.173913
ALCD19	0	0.5	0	0.2	0.12		NTD7	0	0.363636	0.0909091	0.173913
LPLIPA1	0	0.5	0.0909091	0.1	0.12		DRPA	0	0	0.363636	0.130435
FBA	0	0	0.181818	0.4	0.12		LPLIPA1	0	0.181818	0.0909091	0.130435
ACKr	0.5	0	0	0	0.08		PPAKr	0	0.181818	0.0909091	0.0869565
GLUABUTt7	0	0.5	0	0	0.08		AACPS3	0	0.0909091	0.0909091	0.0869565
PPAKr	0	0.5	0	0	0.08		AACPS4	0	0	0.181818	0.0869565
PTAr	0.5	0	0	0	0.08		ASPT	0	0.0909091	0.0909091	0.0869565
SERt4	0	0.5	0	0	0.08		GLYCTO2	0	0.181818	0	0.0869565
AACPS5	0	0	0.363636	0	0.08		MMCD	0	0.181818	0	0.0869565
MMM2	0	0	0.0909091	0.2	0.08		AACPS1	0	0.0909091	0	0.0434783
NTD7	0	0	0.181818	0.1	0.08		ADPT	0	0.0909091	0	0.0434783
AACPS4	0	0	0	0.2	0.08		ALAabc	0	0	0.0909091	0.0434783
ADPT	0	0	0	0.2	0.08		ALAR	0	0	0.0909091	0.0434783
GLUDC	0	0	0	0.2	0.08		ASNabc	0	0.0909091	0	0.0434783
AACPS2	0	0	0.0909091	0.1	0.04		ASPO3	0	0	0.0909091	0.0434783
DRPA	0	0	0.0909091	0.1	0.04		AST	0	0	0.0909091	0.0434783
GLYCTO2	0	0	0.0909091	0.1	0.04		CYTD	0	0	0.0909091	0.0434783
AACPS3	0	0	0.181818	0	0.04		DAAD	0	0.0909091	0	0.0434783
ETHAAL	0	0	0.181818	0	0.04		DHORD2	0	0	0.0909091	0.0434783
AACPS1	0	0	0	0.1	0.04		DKMPPD2	0	0.0909091	0	0.0434783
CITL	0	0	0	0.1	0.04		DURIPP	0	0.0909091	0	0.0434783
DKMPPD2	0	0	0	0.1	0.04		EDA	0	0	0.0909091	0.0434783
FAO1	0	0	0	0.1	0.04		F6PA	0	0	0.0909091	0.0434783
GLYCTO3	0	0	0	0.1	0.04		FRD2	0	0.0909091	0	0.0434783
NTD11	0	0	0	0.1	0.04		GLUABUTt7	0	0	0.0909091	0.0434783
PFL	0	0	0	0.1	0.04		GLYCDx	0	0	0.0909091	0.0434783
PUNP3	0	0	0	0.1	0.04		GLYCK	0	0.0909091	0	0.0434783
AMPN	0	0	0.0909091	0	0.04		GMPR	0	0.0909091	0	0.0434783
ASPO3	0	0	0.0909091	0	0.04		KAS14	0	0.0909091	0	0.0434783
DAAD	0	0	0.0909091	0	0.04		MME	0	0.0909091	0	0.0434783
HISabc	0	0	0.0909091	0	0.04		NAMNPP	0	0.0909091	0	0.0434783
Kt2r	0	0	0.0909091	0	0.04		NMNDA	0	0.0909091	0	0.0434783
MDH2	0	0	0.0909091	0	0.04		NTPP5	0	0.0909091	0	0.0434783
ME2	0	0	0.0909091	0	0.04		PTA2	0	0	0.0909091	0.0434783
NTPP1	0	0	0.0909091	0	0.04		TALA	0	0	0.0909091	0.0434783
PPCSCT	0	0	0.0909091	0	0.04		TKT2	0	0	0.0909091	0.0434783
PPM2	0	0	0.0909091	0	0.04		TPI	0	0	0.0909091	0.0434783
RNDR1	0	0	0.0909091	0	0.04		VPAMT	0	0.0909091	0	0.0434783
TRPAS1	0	0	0.0909091	0	0.04

## Sheet: Ec_ lac_ an
E. coli - Lactate, aerobic
EA						SA
Gene	K=2	K=6	VS	Global		Gene	K=2	K=6	VS	Global
ADHEr	1	1	1	1		ADHEr	1	1	1	1
GART	0	1	1	0.666667		GART	0	1	1	0.666667
NADH8	0.566667	0.633333	0.466667	0.555556		FRD3	0.566667	0.5	0.566667	0.544444
FRD3	0.433333	0.366667	0.533333	0.444444		NADH8	0.433333	0.5	0.433333	0.455556
						CITL	0	0	0.0666667	0.0222222
						NADDP	0	0.0333333	0.0333333	0.0222222
						AACPS3	0	0	0.0333333	0.0111111
						ADPT	0	0	0.0333333	0.0111111
						ALARi	0	0	0.0333333	0.0111111
						AST	0	0	0.0333333	0.0111111
						DAAD	0	0	0.0333333	0.0111111
						DGK1	0	0	0.0333333	0.0111111
						DKMPPD	0	0	0.0333333	0.0111111
						GLYCTO3	0	0	0.0333333	0.0111111
						GLYCTO4	0	0	0.0333333	0.0111111
						HPYRRx	0	0	0.0333333	0.0111111
						ME1	0	0.0333333	0	0.0111111
						ME2	0	0	0.0333333	0.0111111
						PDXPP	0	0.0333333	0	0.0111111
						PPCSCT	0	0	0.0333333	0.0111111
						PTA2	0	0	0.0333333	0.0111111
						TRPAS1	0	0	0.0333333	0.0111111
						XPPT	0	0	0.0333333	0.0111111

## Sheet: Ec_ succ
E. coli - Succinate, aerobic
EA								SA
Gene	K=2	K=6	K=10	K=20	VS	Global		Gene	K=2	K=6	K=10	K=20	VS	Global
FUM	1	0.285714	0.875	0.966667	1	0.873874		FUM	1	0.541667	0.9	1	1	0.891473
SUCFUMt	1	0.285714	0.875	0.966667	1	0.873874		SUCFUMt	1	0.541667	0.9	1	1	0.891473
THD2	0	0.857143	0.916667	1	0.896552	0.810811		THD2	0	0.791667	0.966667	1	1	0.837209
PFL	0	0.714286	0.958333	1	0.931034	0.810811		GND	0	1	1	0.833333	0.7	0.775194
GND	0	0.785714	0.75	0.833333	0.862069	0.738739		PFL	0	0.333333	0.866667	1	1	0.728682
MALS	0	0	0.958333	1	1	0.711712		ORNDC	0	0.208333	0.733333	0.966667	1	0.674419
ORNDC	0	0.0714286	0.833333	0.966667	1	0.711712		MALS	0	0	0.933333	0.966667	1	0.666667
MTHFC	0	0.714286	0.625	0.333333	0.344828	0.468468		GHMT2	0	0.708333	0.433333	0.666667	0.5	0.503876
GHMT2	0	0.285714	0.375	0.666667	0.655172	0.432432		MTHFC	0	0.291667	0.566667	0.333333	0.5	0.379845
ADPT	0	0	0	0.766667	0.862069	0.405405		ADPT	0	0	0.0333333	0.566667	0.933333	0.356589
GLYCL	0	0	0.333333	0.666667	0.586207	0.405405		GLYCL	0	0.0416667	0.3	0.666667	0.5	0.348837
PUNP1	0	0	0	0.566667	0.551724	0.297297		PUNP1	0	0	0	0.366667	0.466667	0.193798
DHORD2	0	0.714286	0.125	0.0333333	0.0344828	0.135135		ADNK1	0	0	0.0333333	0.2	0.5	0.170543
SUCD1i	0	0.5	0.0416667	0.0333333	0	0.135135		DHORD2	0	0.416667	0.1	0	0	0.100775
ADNK1	0	0	0	0.2	0.310345	0.108108		SUCD4	0	0.416667	0.0666667	0	0	0.0930233
GNK	0	0	0.208333	0.166667	0.0689655	0.108108		G6PDH2r	0	0	0	0.1	0.2	0.0697674
G6PDH2r	0	0	0.166667	0.133333	0.137931	0.0810811		GNK	0	0	0	0.0666667	0.166667	0.0542636
SUCD4	0	0.214286	0.0833333	0	0	0.045045		GLCDe	0	0	0	0.1	0.133333	0.0542636
ACKr	0	0.142857	0.0833333	0	0.0344828	0.045045		PGL	0	0	0	0.0666667	0.1	0.0387597
TKT1	0	0.214286	0	0	0	0.045045		PTAr	0	0.125	0.0333333	0	0	0.0310078
DUTPDP	0	0	0	0.0333333	0.137931	0.036036		ARGabc	0	0.125	0	0	0	0.0232558
PGL	0	0	0.0833333	0.0333333	0.0344828	0.036036		AACPS5	0	0.0833333	0.0333333	0	0	0.0232558
AACPS2	0	0.142857	0	0	0	0.036036		DCYTD	0	0	0	0	0.1	0.0232558
DCYTD	0	0	0	0	0.137931	0.027027		DUTPDP	0	0	0	0	0.1	0.0232558
URIDK2r	0	0	0	0	0.137931	0.027027		AACPS4	0	0.0833333	0	0	0	0.0155039
ASPO3	0	0	0.0416667	0.0333333	0.0344828	0.018018		ACKr	0	0.0833333	0	0	0	0.0155039
GLCDe	0	0	0.0416667	0	0.0344828	0.018018		FBP	0	0.0833333	0	0	0	0.0155039
CAT	0	0	0.0416667	0.0333333	0	0.018018		ME2	0	0.0833333	0	0	0	0.0155039
AACPS4	0	0.0714286	0	0	0	0.018018		SUCD1i	0	0.0416667	0.0333333	0	0	0.0155039
GLYCDx	0	0	0	0	0.0689655	0.018018		NDPK6	0	0	0	0	0.0666667	0.0155039
NTD8	0	0	0	0	0.0689655	0.018018		NTD8	0	0	0	0	0.0666667	0.0155039
NTPP1	0	0	0	0	0.0689655	0.018018		PUNP4	0	0	0	0	0.0666667	0.0155039
CYTK2	0	0	0	0.0333333	0.0344828	0.018018		RNDR4	0	0	0	0	0.0666667	0.0155039
DCTPD	0	0	0	0.0333333	0.0344828	0.018018		SSALy	0	0	0.0666667	0	0	0.0155039
PYK	0	0	0	0.0333333	0.0344828	0.018018		AMPN	0	0	0	0	0.0333333	0.00775194
RNDR4	0	0	0	0.0333333	0.0344828	0.00900901		ASPO3	0	0	0.0333333	0	0	0.00775194
ASNN	0	0	0	0	0.0344828	0.00900901		ASPO6	0	0	0.0333333	0	0	0.00775194
ASPO6	0	0	0	0	0.0344828	0.00900901		CMPN	0	0	0	0	0.0333333	0.00775194
CDAPPA_EC	0	0	0	0	0.0344828	0.00900901		CYTBD	0	0	0	0.0333333	0	0.00775194
CHLt2r	0	0	0	0	0.0344828	0.00900901		CYTK1	0	0	0	0	0.0333333	0.00775194
DGK1	0	0	0	0	0.0344828	0.00900901		DGK1	0	0	0	0.0333333	0	0.00775194
DHAPT	0	0	0	0	0.0344828	0.00900901		GLCP	0	0	0	0.0333333	0	0.00775194
F6PA	0	0	0	0	0.0344828	0.00900901		GLUABUTt7	0	0	0	0.0333333	0	0.00775194
GLUN	0	0	0	0	0.0344828	0.00900901		ORNTA	0	0	0	0.0333333	0	0.00775194
GLYCTO4	0	0	0	0	0.0344828	0.00900901		PPM	0	0	0	0	0.0333333	0.00775194
IDOND	0	0	0	0	0.0344828	0.00900901		PTRCTA	0	0	0	0.0333333	0	0.00775194
MACPD	0	0	0	0	0.0344828	0.00900901		SUCOAS	0	0	0	0.0333333	0	0.00775194
MDH	0	0	0	0	0.0344828	0.00900901		TRE6PP	0	0	0	0.0333333	0	0.00775194
NDPK5	0	0	0	0	0.0344828	0.00900901		URIDK2r	0	0	0	0	0.0333333	0.00775194
NDPK6	0	0	0	0	0.0344828	0.00900901		URIK2	0	0	0	0	0.0333333	0.00775194
NTPP3	0	0	0	0	0.0344828	0.00900901
NTPP5	0	0	0	0	0.0344828	0.00900901
PPCK	0	0	0	0	0.0344828	0.00900901
PTA2	0	0	0	0	0.0344828	0.00900901
PTAr	0	0	0	0	0.0344828	0.00900901
PUNP2	0	0	0	0	0.0344828	0.00900901
PUNP4	0	0	0	0	0.0344828	0.00900901
RNDR2	0	0	0	0	0.0344828	0.00900901
RNTR4	0	0	0	0	0.0344828	0.00900901
TRE6PS	0	0	0	0	0.0344828	0.00900901
VALTA	0	0	0	0	0.0344828	0.00900901
ACALDi	0	0	0	0.0333333	0	0.00900901
ASPT	0	0	0	0.0333333	0	0.00900901
NTD5	0	0	0	0.0333333	0	0.00900901
NTD6	0	0	0	0.0333333	0	0.00900901
PPM2	0	0	0	0.0333333	0	0.00900901
RNDR1	0	0	0	0.0333333	0	0.00900901
THRAr	0	0	0	0.0333333	0	0.00900901
TRE6PP	0	0	0	0.0333333	0	0.00900901
