# Supplementary material for: Natural computation meta-heuristics for the in silico optimization of microbial strains
Source: BMC Bioinformatics. 2008 Nov 27;9:499. doi: 10.1186/1471-2105-9-499 (PMC2612012; doi:10.1186/1471-2105-9-499)
Supplement: Additional file 4 — The results of EA with only mutation operators. For each case study and algorithm (SA/SEA) the results are shown in a way similar to the ones in additional file 1. [file 1471-2105-9-499-S4.xls]

## Sheet: BPCY
S. Cerevisiae - Succinate, aerobic
Algorithm	Knockouts	Mean	Conf. Int.	Best	Number runs best found
SEA (mutation only)	VS	0.04409	±0.00197	0.0519	7 (23%)
E. coli - Lactate, aerobic
Algorithm	Knockouts	Mean	Conf. Int.	Best	Number runs best found
SEA (mutation only)	VS	0.20962	±0.05192	0.34868	2 (7%)
E. coli - Lactate, anaerobic
Algorithm	Knockouts	Mean	Conf. Int.	Best	Number runs best found
SEA (mutation only)	VS	0.25527	±0.00000	0.25527	30 (100%)
E. coli - Succinate, aerobic
Algorithm	Knockouts	Mean	Conf. Int.	Best	Number runs best found
SEA (mutation only)	VS	0.35145	±0.00057	0.35781	20 (67%)
